# Supplementary material for: ESTs from a wild Arachis species for gene discovery and marker development
Source: BMC Plant Biol. 2007 Feb 15;7:7. doi: 10.1186/1471-2229-7-7 (PMC1808460; doi:10.1186/1471-2229-7-7)
Supplement: Additional file 1 — Arachis stenosperma EST-derived Microsatellite markers. Clone name, primer name (a reduced locus name), forward and reverse primers (5' – 3'), repeat motif, repeat type, annealing temperature (Ta), polymorphism for the A. duranensis (K7988) × A. stenosperma (V10309) cross, linkage groups (LG) in the Arachis diploid map (Moretzsohn et al. [17], polymorphism for six A. hypogaea accessions (A hyp), the number of loci amplified for A. hypogaea (# loci), the subjective score for the quality of the amplification products (Score), Top Blastx results, significance of Blastx hits (E-value) and brief comments for the newly developed SSR markers not yet tested. Hyphen (-) means no amplification. [file 1471-2229-7-7-S1.xls]

## Sheet: Plan1
Proite et al	ESTs from a wild Arachis species for gene discovery and marker development
Eletronic Supplementary Material
Clone name	Primer/Locus name	Primer forward (5' - 3')	Primer reverse (5' - 3')	Motif	Repeat type	Ta	K7988 x V10309 (a)	LG	A. hyp (b)	# loci (c)	Score (d)	Top hit Blastx	E-value	Comment
AS1RM11A04	RM11A4	gagaccttatggtggatcttgg	aacgctccgtacaagagaagag	(TTC)7	PERFECT							At3g10860.1 68416.m01308 ubiquinol-cytochrome C reductase comple...	5e-24	Not tested yet
AS1RM11H06	RM11H6	tcaagggtccactaataagacca	tgcaactgataaggaagctgaa	(TAA)6	PERFECT	52	P	unlinked	M	1	1	At1g70260.1 68414.m08083 nodulin MtN21 family protein contains s...	1e-43
AS1RM13A09	RM13A9	aaacccacctttccactatatcac	gggtacatgggagaaattgaag	(CT)6	PERFECT	52	P	unlinked	M	1	3	No significant hits found
AS1RM14B10	RM14B10	atcgaatcccaactcactcact	taaaatcacccaccaaaagctc	(CAA)8	PERFECT	52	M	-	-	-	-	At4g39920.1 68417.m05654 tubulin folding cofactor C / Porcino (P...	1e-35
AS1RM14G02	RM14G2	gctttaccagacacagcaattc	ctagcaataacagcatgaaccg	(GAT)6	PERFECT	52	M	-	M	-	1	No hits found
AS1RM14H12	RM14H12	tcctgagatccgaaagctactc	aagcaatggcacggtagatact	(TA)6	PERFECT	52	P	unlinked	-	-	-	gi|29290712|gb|AAO69667.1| vacuolar ATPase subunit E [Phaseolus ...	6e-67
AS1RM15B05	RM15B5	gctggttgttggtttaaga	ggtcaagtgaattggacag	(GT)6	PERFECT	52	M	-	M	2	2	No significant hits found
AS1RM15C02	RM15C2	aaaatgcgctcccttcac	tgtacggcaattctctggagt	(TC)8	PERFECT	52	-	-	-	-	-	At5g45550.1 68418.m05594 mob1/phocein family protein contains Pf...	e-114
AS1RM15C11	RM15C11	ggactgaacatccggcac	ggaccaaatgactgctctctct	(TCA)11	PERFECT	52	P	8	M	1	2	At5g25350.1 68418.m03007 F-box family protein contains Pfam PF00...	2e-06
AS1RM15H08	RM15H8	atctaacaacaaaacgacaccg	caggggtgtaagtgcagtgtaa	(TC)6 + (CAG)6	COMPOUND	52	P	10	M	1	2	No hits found
AS1RM16B03	RM16B3	cacgacgtacttaatccttatt	tgttgaagctgctcatactc	(CT)7	PERFECT	52	-	-				At5g09920.1 68418.m01147 RNA polymerase II 15.9 kDa subunit (RPB...	5e-63
AS1RM16E01	RM16E1	attgctctgtgtgtgtgtgtgt	accggaacattaacagtgacct	(GT)10	PERFECT	52	-		-	-	-	At5g53400.1 68418.m06635 nuclear movement family protein contain...	1e-41
AS1RM16H10	RM16H10	ccttctacacagacatccaattaaaa	gacgtagcggcttactcttgtt	(GA)8	PERFECT							At5g56520.1 68418.m07054 expressed protein	4e-15	Not tested yet
AS1RM17C06	RM17C6	gcttatgggacacaggagactt	aaaccacaaccaccaacacata	(AT)9	PERFECT							At1g48100.1 68414.m05368 glycoside hydrolase family 28 protein /...	2e-35	Not tested yet
AS1RM17E09	RM17E9	accactctctttgcgctctc	tgcctcctgtgaagaacttgta	(TC)6	PERFECT							At2g20820.1 68415.m02450 expressed protein .	6e-12	Not tested yet
AS1RM18A10	RM18A10	caagagggattgaaagaactcg	atggctttactatggagacgga	(ATA)6	PERFECT	52	M	-	M	-	2	At3g54640.1 68416.m06045 tryptophan synthase, alpha subunit (TSA...	8e-06
AS1RM18F05	RM18F5	cagcattacagtgtttctgtgtaaga	tttgcccggtcttgtagttatt	(AG)6	PERFECT	52	-	-	M	-	1	At1g68660.1 68414.m07845 expressed protein	4e-61
AS1RM19A10	RM19A10	cttcgcactcaaaagtttgtttt	tgaacttgcttcagaaccttga	(AGA)6	PERFECT							gi|7635498|emb|CAB88668.1| histone H2B [Cicer arietinum]	7e-45	Not tested yet
AS1RM1G08	RM1G8	atcatcagattaacgttcta	attcattattacttgcagc	(TG)7	PERFECT							gi|47076858|dbj|BAD18379.1| type 2 metallothionein [Vigna angula...	4e-18	Not tested yet
AS1RM2H10	RM2H10	aaagtgggagcacaagaaacat	taaagcattgggagagaaccat	(ATG)7	PERFECT	52	P	unlinked	M	2	3	At3g51630.1 68416.m05662 protein kinase family protein contains ...	8e-11
AS1RM3H09	RM3H9	tgcatccacatggctcttc	ttgtttggtctgtttctcccat	(TCT)6	PERFECT	52	-	-	-	-	-	At1g52550.1 68414.m05932 expressed protein	4e-06
AS1RM3H10	RM3H10	atctatcacttgtcccctttcg	ggttcatgttgtgcgctctat	(AAAG)6	PERFECT	52	-	-	-	-	-	At4g30440.1 68417.m04323 NAD-dependent epimerase/dehydratase fam...	2e-65
AS1RM5G08	RM5G8	atagtccatgatagccccatgt	ttacaaccgaatctgcaaagac	(AG)6	PERFECT	52	P	8	M	1	3	No significant hits found
AS1RM6D09	RM6D9	agtctctccccacaaaacttca	ttgataacatccagacaaaccg	(TC)9	PERFECT							gi|6066285|gb|AAF03236.1|AF180143_1 ubiquitin carrier protein 4 ...	4e-94	Not tested yet
AS1RM6E08	RM6E8	attttcatttgtggggtgctac	ggctgaggagataagggagaat	(CTTC)6	PERFECT	52	P	5				At1g60010.1 68414.m06761 expressed protein	6e-28
AS1RM8E08	RM8E8	gaacgcgtcaaagaacataaca	ttaacaacagcaacagcttcgt	(CGG)6	PERFECT							At3g15210.1 68416.m01922 ethylene-responsive element-binding fac...	5e-24	Not tested yet
AS1RM8G12	RM8G12	taatcctcccacaatctcctct	aattccccgttcgaatttt	(TA)6	PERFECT							No significant hits found		Not tested yet
AS1RN13B10	RN13B10	ataatcgtcttgtaatctttgg	ttgagactatatacgaatgttca	(TA)7	PERFECT							gi|18661|emb|CAA44882.1| heat shock protein [Glycine max]	1e-14	Not tested yet
AS1RN13F12	RN13F12	cttgggagagaagcaattcagt	gctcaagctacacaatcatgga	(TAA)6	PERFECT							No hits found
AS1RN13H12	RN13H12	aaagataggttcgaaagcacca	atatcctactgccccacttgag	(CATCAC)6	PERFECT							At3g19830.1 68416.m02512 C2 domain-containing protein low simila...	2e-06	Not tested yet
AS1RN14A04	RN14A4	gacaagaaggcaaatccaacc	gtcaaacaaaagagccaaggaa	(AG)5	PERFECT	52	M		M	1	2	gi|52547774|gb|AAU81922.1| PR10 protein [Arachis hypogaea]	2e-19
AS1RN23A07	RN23A7	tggatctatcatcttttaatcctca	acccatacattcaaaactcaaaa	(TC)8	PERFECT	56	M		M	1	3	gi|533692|gb|AAC97524.1| protease inhibitor [Glycine max]	2e-23
AS1RN23E11	RN23E11	gtcaaccccaaacacaatcc	gagaacctgagcgtattcctga	(TAA)8 (TAT)10 (TAA)8 (TAT)10 (TAA)8 (TAT)10 (TAA)8 (TAT)10	COMPOUND	52	M		M	1	1	gi|2565421|gb|AAB81996.1| eukaryotic translation initiation fact...	7e-52
AS1RN23F10	RN23F10	atggctaaagatgttgaagttg	gtgcagtaaacaaggatgaaaa	(GAG)7	PERFECT	52	P	3	M	1	3	gi|5139539|emb|CAB45651.1| putative plasma membrane intrinsic pr...	e-142
AS1RN23F12	RN23F12	cttgggagagaagcaattcagt	gccatgcaatagtagtcaccaa	(TC)14	PERFECT	52			M	1	1	At5g44730.1 68418.m05481 haloacid dehalogenase-like hydrolase fa...	1e-66
AS1RN24F03	RN24F3	cccttccgttttccattattct	tggtcagtttcttcttcccatt	(TC)5	PERFECT	52	-		-	-	-	At5g54940.1 68418.m06842 eukaryotic translation initiation facto...	3e-27
AS1RN24H02	RN24H2	atgctgagtgagttgatgcttg	aaggcagggaatgaaacagac	(TC)5	PERFECT	52	-		-	-	-	gi|1575731|gb|AAB09583.1| SGF14D [Glycine max]	3e-32
AS1RN25B01	RN25B1	tcgtttcgcatattcgtcttc	gaagaagctggggtatgagatg	(TCTT)6	PERFECT	50	-		P	1	2	No hits found
AS1RN25D11	RN25D11	gggcacccaagatgtgga	ggcgacttcgagatagtggtct	(GCC)5	PERFECT	52	M		M	1	1	At4g32610.1 68417.m04643 mitochondrial glycoprotein family prote...	4e-61
AS1RN25E08	RN25E8	gcaacaaacgaatcagcaat	ccagaatcatccatccaatcta	(TC)5	PERFECT	52	-		M	1	1	No hits found
AS1RN25H06	RN25H6	gggatctattgcattccacaaa	tactctctggcctctgcctcta	(GA)6	PERFECT	54	M		P	1	2	At4g37300.1 68417.m05281 expressed protein	3e-20
AS1RN26A08	RN26A8	aggattgggtcaagtcattttc	ggtaacaggaaagcgtgcat	(TA)6	PERFECT	52	M		M	1	2	No significant hits found
AS1RN26G09	RN26G9	cttcacacaagtgcttcaactg	tgactttcatatgcacctctca	(TTA)20	PERFECT	52	-		-	-	-	At3g62150.1 68416.m06983 multidrug resistant (MDR) ABC transport...	4e-16
AS1RN27A10	RN27A10	acagccaaaagctcctcctaac	ggacattggacctaactgatgaa	(AT)6	PERFECT	54	M		M	-	3	No significant hits found
AS1RN27H12	RN27H12	gagatggaagattatggtactccaag	aatcctttgccgggatca	(AT)5+(AT)5	IMPERFECT	52	M		M	1	3	No significant hits found
AS1RN29D01	RN29D1	cctcttcactcccaagtaccaa	ataaacaaacggggcactcat	(AAG)6	PERFECT	52	M	-	M	1	2	No significant hits found
AS1RN30D04	RN30D4	caccataaccatgaacctcagt	tcaaaatcctacagaaaccaaaa	(AC)5	PERFECT	52	M		M	1	3	gi|10444366|gb|AAG17877.1|AF293404_1 suspensor-specific protein ...	3e-18
AS1RN31A05	RN31A5	cagacccatttgtgagttgtgt	atcattcatcgaaggtccaaag	(CAA)5	PERFECT	52	M		M	1	1	gi|24817250|emb|CAD56217.1| transcription factor EREBP-like prot...	4e-24
AS1RN31B12	RN31B12	gggaaaccatcccttgataaat	ggagccttcactcttgcagtt	(GCT)7	PERFECT	52	P		M	1	-	gi|56121721|gb|AAV74197.1| glutamate dehydrogenase 1 [Lupinus lu...	2e-20
AS1RN31D03	RN31D3	aatgagttggtcttggcacttc	cataaggagagagagttgggaca	(AGA)7	PERFECT	52			M	-	-	gi|28804596|dbj|BAC58013.1| S-adenosyl-L-methionine: 2,7,4'-trih...	3e-39
AS1RN31E06	RN31E6	agggacagcatttccaagatga	aggcggccgacatgtttt	(TAT)6	PERFECT	52	M		-	-	-	No significant hits found
AS1RN31E11	RN31E11	ttctctctctaaatcgggttcg	aagcctctggaaggtggag	(AG)9	PERFECT	52	M		M	1	3	gi|22597174|gb|AAN03474.1| syntaxin [Glycine max]	4e-71
AS1RN31F06	RN31F6	aacgattgtgattgggagctat	ggcatagttagcacagtaaatgga	(ATC)14	PERFECT	52	M		M	1	-	No hits found
AS1RN32F09	RN32F9	tggggaaatcttaacacaaagg	gttccaaggtatgcagagaagg	(GAT)8	PERFECT	52	M		M	1	-	No hits found
AS1RN32F11	RN32F11	agttgtttcttgtgaggtggtt	tgcagtagttgttgcttagctt	(GA)9	PERFECT							At1g72430.1 68414.m08376 auxin-responsive protein-related simila...	5e-26
AS1RN32H04	RN32H4	cacccaacaacaaagacaaaga	atgttttaaggaacagagcgga	(AAG)6	PERFECT	52	M	-	-	-	-	gi|56384582|gb|AAV85852.1| AT-rich element binding factor 2 [Pis...	9e-28
AS1RN32H07	RN32H7	aaaatggctaaagatgttgaagttg	aagctcctctgcatcaatcaat	(CTC)7	PERFECT	52	-		-	-	-	gi|5139539|emb|CAB45651.1| putative plasma membrane intrinsic pr...	e-142
AS1RN33C10	RN33C10	gagtgtcttgattcttcatctctaagc	caacaaccccgtttccaa	(ATG)6	PERFECT	52	M		M	1	2	No significant hits found
AS1RN33E10	RN33E10	ggggaagtgtaataaagcatca	tcacggttttcgtcgttc	(AT)5	PERFECT	52	M		M	1	-	No significant hits found
AS1RN33H01	RN33H1	gcaaagttgatgaaagatgacg	tgctgtaacgaagagagatagtagaga	(TA)5	PERFECT	52	-		-	-	-	No hits found
AS1RN34A10	RN34A10	ccattttggacccctcaaata	gagcaatagtgaccttgaattgttg	(AT)6	PERFECT	52	M		M	1	2	gi|2598597|emb|CAA75593.1| MtN5 [Medicago truncatula]	3e-22
AS1RN34C09	RN34C9	ccttcttcagttatgccaagtg	ccgaaaattcggatggatta	(TA)7	PERFECT	52	-		-	-	-	No significant hits found
AS1RN34G06	RN34G6	aaggtcagaaagtggaaagcac	ataaagaatgaggcgttcatgg	(AG)7	PERFECT	52	-		-	-	-	No significant hits found
AS1RN34H10	RN34H10	cacctcaaaagcgaagattgt	ggatataaatatagctaggagcctgtg	(TA)11	PERFECT							No significant hits found		Not tested yet
AS1RN35B05	RN35B5	gccggggacagatgagac	aagcaacggagtagaagggaac	(AG)12 + (GT)9	COMPOUND	52	P		-	-	-	At2g01470.1 68415.m00070 St12p protein (ST12p) / SEC12p protein,...	1e-37
AS1RN35C08	RN35C8	acagttgcggtctgtgtctct	atttctgcatccgaaccattac	(AG)5	PERFECT	52	-		-	-	-	At1g80360.1 68414.m09407 aminotransferase class I and II family ...	8e-59
AS1RN35H04	RN35H04	catcaaaagtgttttcttggtttg	aaagtgaattacaagtgcaaagagg	(TA)9	PERFECT	52	P		M	1	2	At4g09890.1 68417.m01620 expressed protein	4e-05
AS1RN35H12	RN35H12	tttcctgtgttgctcgctc	gaaatcgtcatagctctcagca	(CT)18	PERFECT	52	M		-	-	-	At2g31200.1 68415.m03810 actin-depolymerizing factor 6 (ADF6) id...	4e-35
AS1RN36A01	RN36A1	gcactagcaataccaacaccaa	ctcttaacacaatctgccacca	(AGT)6	PERFECT	52	M	-	P	2	2	At5g05360.1 68418.m00578 expressed protein similar to unknown pr...	1e-07
AS1RN36G07	RN36G7	ggttgtgttgtcaatgctagtc	tcggaaagattaaactaggaaaa	(AT)7	PERFECT							No significant hits found		Not tested yet
AS1RN40D08	RN40D8	gctggccttcttctttcagat	taccagtgtttcatccaagtcg	(CT)6	PERFECT	52	-	-	-	-	-	At3g55960.1 68416.m06218 NLI interacting factor (NIF) family pro...	2e-36
AS2RM10A07	RM10A7	cgccacttgttgtaggtagctt	tgccgaagagaagcgaga	(TC)7	PERFECT							At4g34700.1 68417.m04925 complex 1 family protein / LVR family p...	2e-42
AS2RM10F10	RM10F10	aatatcagttcaatccgtgcct	tcacctcagaagaatacgagca	(TCT)6	PERFECT	52	-	-	M	1	1	gi|11386111|gb|AAG33924.1| auxin-repressed protein [Robinia pseu...	3e-35
AS2RM11H01	RM11H1	tgaagtagaaatggaggaggga	cctcttaacaaaaccaactcgc	(AG)7	PERFECT	52	M	-	M	1	1	No significant hits found
AS2RM11H07	RM11H7	ggagaacctgttggagacgata	agagggagtggtgaatgaatgt	(GAA)6	PERFECT	52	M	-	M	1	3	At3g19660.1 68416.m02491 expressed protein	4e-08
AS2RM12H06	RM12H6	gaggatcaagtttctgactggg	cgacaaagtcaagcttctgaaa	(TA)8	PERFECT							No significant hits found		Not tested yet
AS2RM13A12	RM13A12	tggtgaagaacggagttattag	cgagattaggtatgtattgactttc	(TTA)20	PERFECT	52	P	9	P	2	3	At3g62150.1 68416.m06983 multidrug resistant (MDR) ABC transport...	3e-23
AS2RM14B11	RM14B11	gcaaggttagggctaggacttt	gattttctccgtccacatcttc	(CGA)6	PERFECT	52	M	-	M	1	3	At4g27310.1 68417.m03918 zinc finger (B-box type) family protein...	5e-24
AS2RM14E11	RM14E11	ccatccaatcagcaatcactaa	gaagaagaagaggaatgccaga	(GA)7	PERFECT	52	M		M	1	2	At3g15760.1 68416.m01996 expressed protein	1e-12
AS2RM15E12	RM15E12	cactattccttggtggagaagg	tttctaatacatcggtgggaca	(TA)6	PERFECT	52	M	-	-	-	-	At5g48150.1 68418.m05947 phytochrome A signal transduction 1 (PA...	9e-75
AS2RM15H07	RM15H7	taaagtggcagagtgttgttgg	gtcaaagtaatcagaaccgatgg	(AG)9	PERFECT	52	M	-	M	1	2	gi|11386111|gb|AAG33924.1| auxin-repressed protein [Robinia pseu...	3e-35
AS2RM16B09	RM16B9	tgtgggagtctctctcgtctt	actccatctcccctaacaaaca	(AG)12	PERFECT	52	-	-	-	-	-	At1g21190.1 68414.m02649 small nuclear ribonucleoprotein, putati...	3e-41
AS2RM16C10	RM16C10	cttcttatgcacttggtgttgc	aagcaacgaggatgagagagtc	(ACC)6	PERFECT							At5g63870.1 68418.m08017 serine/threonine protein phosphatase (P...	1e-79	Not tested yet
AS2RM17E06	RM17E6	tcgattgttcgattttccttct	agagttgaagaagcccttgatg	(GA)6	PERFECT							At2g37410.1 68415.m04587 mitochondrial import inner membrane tra...	2e-66	Not tested yet
AS2RM17G12	RM17G12	aattcctcttggatggcg	gacaaattgaatggcgctc	(TA)6	PERFECT	52	M	-	M	1	2	No significant hits found
AS2RM17H09	RM17H9	cccatcacagttggcatatct	tgtagtggattagacagcccc	(TG)6	PERFECT	52	P	2	M	1	2	No significant hits found
AS2RM1A05	RM1A5	tcttccaattctctctgccttc	atggagtgaccaacataaaccc	(CTT)8	PERFECT	52	P	3	M	1	2	At1g14410.1 68414.m01709 DNA-binding protein-related similar to ...	9e-37
AS2RM1D09	RM1D9	ctggaggtgtcgttcaattagt	aagggtaatacgtagacaggtgtt	(AT)6	PERFECT							No hits found		Not tested yet
AS2RM2B07	RM2B7	taggaggcccttcatatttt	tcaaatcacacataattcacca	(TA)6	PERFECT							No significant hits found		Not tested yet
AS2RM2C01	RM2C1	ggtcaaggctaccccttctact	atccaatccatccaagaaagtg	(AAC)7	PERFECT							No significant hits found		Not tested yet
AS2RM2D04	RM2D4	catcacgagctgctgtaaacac	ttaactccctccgttatccgtt	(GA)13	PERFECT	52	P	unlinked	M	1	2	At2g34160.1 68415.m04181 expressed protein	3e-11
AS2RM4D06	RM4D6	cgcaatctctctctcactcctt	ggagaacccatcaacagggt	(TC)6	PERFECT	52	M	-	M	1	2	At3g46460.1 68416.m05037 ubiquitin-conjugating enzyme 13 (UBC13)...	2e-05
AS2RM4D08	RM4D8	ataatattgggtcgctggtat	atttcctaaaaccaaacgacta	(TA)8	PERFECT							No hits found		Not tested yet
AS2RM6D09	RM6D9	tttggttgaatggttgtagctg	aggcagcacgagaagaattaag	(CT)6	PERFECT							No significant hits found		Not tested yet
AS2RM6F03	RM6F3	catcgttctctgctatctcctg	gaaatctgacgcaatgttcaag	(CT)7	PERFECT	52	M	-	M	1	3	At1g48270.1 68414.m05392 G protein coupled receptor-related iden...	8e-16
AS2RM7A09	RM7A9	ggatgacaagaaggacaggtt	gctcggactcactctcttattact	(AT)8	PERFECT	52	-		-		-	No significant hits found
AS2RM7E04	RM7E4	caattgaatggagtgcaatttt	ttggcataaagatgcgatctaa	(GA)12	PERFECT	52	P	unlinked				No significant hits found
AS2RM7E10	RM7E10	cacgtgaaagttcatatcgtgtc	attcatgattccttacgcgact	(AATA)6	PERFECT							No significant hits found		Not tested yet
AS2RM8C07	RM8C7	gattttacaaccactctctccctg	taccttcgtctgaaagggtctc	(AG)8	PERFECT	52	P	unlinked	M	1	2	No significant hits found
AS2RM8D09	RM8D9	cttccactcccattaacgtagg	tggtagcttatgcgttgcttta	(AGAA)6	PERFECT	52	-	-	-	-	-	At1g42960.1 68414.m04946 expressed protein	3e-20
AS2RM8E11	RM8E11	aaggttttgaggttccagacaa	ataagcatggtggaggcattag	(TA)6	PERFECT	52	M	-	M	1	2	At3g09770.1 68416.m01157 zinc finger (C3HC4-type RING finger) fa...	4e-31
AS2RM8F04	RM8F4	gatcatggtttctcccttgttc	taattcctcaatcatcacgctc	(CCT)6	PERFECT	52	P	unlinked	-	-	-	At2g43310.1 68415.m05384 expressed protein	7e-34
AS2RM8H09	RM8H9	caggaaggtttaagaaacaagaaac	ctccaaacctctttgcttcatt	(TA)6	PERFECT							No significant hits found		Not tested yet
AS2RM9A03	RM9A3	acacatttactccctcctccct	gtcttcgtctctgtaagccgac	(CT)7	PERFECT	52	P	5	-	-	-	No hits found
AS2RM9A04	RM9A4	tgacgaggtttggttagagctt	gaattggggcaaaatggtc	(ATT)6	PERFECT	52	P	unlinked	-	-	-	At3g01516.1 68416.m00079 expressed protein	3e-05
AS2RM9B06	RM9B6	gatcttcctcctaaagctaaat	ttaatgacgatgtgttacga	(AT)8	PERFECT							At1g21750.1 68414.m02722 protein disulfide isomerase, putative s...	4e-23
AS2RM9B06	RM9B6	agaactcttttaacactttccg	gattgaaaacactccccata		PERFECT
a P for polymorphic markers, M for monomorphic and - for no amplification, as observed in a screening against both parentals (A. duranensis -K7988 and A. stenosperma - V10309.
b P for polymorphic markers, M for monomorphic and - for no amplification, as observed in a screening against 16 A. hypogaea accessions with representatives from all the six botanical varieties were used.
c The number of loci amplified for A. hypogaea
d A subjective score for the quality of the amplification products obtained for A. hypogaea, being 3 the best.
